# Supplementary material for: Myofibrillar myopathy hallmarks associated with ZAK deficiency
Source: Hum Mol Genet. 2023 Jul 10;32(17):2751–70. doi: 10.1093/hmg/ddad113 (PMC10789240; doi:10.1093/hmg/ddad113)
Supplement: Supp_table_1_Direct_ZAK_targets_ddad113 [file supp_table_1_direct_zak_targets_ddad113.xlsx]

## Sheet: Sheet1
List of proteins identified as direct targets of recombinant ZAKb
Gene symbol	Gene/Protein
Ahnak	AHNAK nucleoprotein (desmoyokin)
Atp5f1a	Atp synthase, h+ transporting, mitochondrial f1 complex, alpha subunit 1
Bin1	Myc box-dependent-interacting protein 1;
Cavin2	aveolae-associated protein 2
Cavin4	Caveolae-associated protein 4
Chchd3	Coiled-coil-helix-coiled-coil-helix domain-containing protein 3
Ckm	Creatine kinase M-type
Ckmt2	Creatine kinase S-type
Clint1	Clathrin interactor 1
Cnpy2	Canopy FGF signalling regulator 2
Col1a2	Collagen alpha-2(I) chain
Cox6b1	Cytochrome c oxidase subunit 6B1
Eef2	Elongation factor 2
Endod1	Endonuclease domain-containing 1 protein
Eno3	Enolase 3
Etfb	Electron transfer flavoprotein subunit beta
Fhl1	Four and a half lim domains 1
Gapdh	Glyceraldehyde-3-phosphate dehydrogenase
Got2	Glutamatic-oxaloacetic transaminase 2
H2afv	H2A.Z histone variant 2
H2afz	H2A.Z variant histone 1
Hbb-b1	Hemoglobin, beta adult s chain
Hspd1	60 kDa heat shock protein
Kif5b	Kinesin-1 heavy chain
Ldhb	L-lactate dehydrogenase b chain
Map2k1	Dual specificity mitogen-activated protein kinase kinase 1
Mapt	Microtubule-associated protein tau
Mb	Myoglobin
Mbp	Myelin basic protein
Mmgt1	Membrane magnesium transporter 1
Myh1	Myosin, heavy polypeptide 1
Myh3	Myosin, heavy polypeptide 3
Mylpf	Myosin light chain, phosphorylatable, fast skeletal muscle
Pax1	Paired box protein Pax-1
Pax9	Paired box protein Pax-9
Pdlim5	Lim domain-binding protein 3; PDZ and LIM domain protein 5
Pgam2	2,3-bisphosphoglycerate-dependent phosphoglycerate mutase
Phf2	Lysine-specific demethylase
Prx	Periaxin
Synpo2	Synaptopodin-2
Tnks1bp1	Tankyrase 1 binding protein 1
Togaram2	TOG array regulator of axonemal microtubules protein 2
Ttn	Titin
Tuba1a	Tubulin alpha-1A chain
Tuba1b	Tubulin alpha-1B chain
Tuba3b	Tubulin alpha-3B chain
Tuba4a	Tubulin alpha-4A chain
Tubb3	Tubulin beta-3 chain
