# Supplementary material for: Myofibrillar myopathy hallmarks associated with ZAK deficiency
Source: Hum Mol Genet. 2023 Jul 10;32(17):2751–70. doi: 10.1093/hmg/ddad113 (PMC10789240; doi:10.1093/hmg/ddad113)
Supplement: Supp_table_2_Predicted_targets_of_ZAKb_ddad113 [file supp_table_2_predicted_targets_of_zakb_ddad113.zip]

Archive with 1 entries (1 files):
- Supp_table_2_Predicted_targets_of_ZAKb_ddad113.csv
