# Supplementary material for: Myofibrillar myopathy hallmarks associated with ZAK deficiency
Source: Hum Mol Genet. 2023 Jul 10;32(17):2751–70. doi: 10.1093/hmg/ddad113 (PMC10789240; doi:10.1093/hmg/ddad113)
Supplement: Supp_table_2_Predicted_targets_of_ZAKb_ddad113 [file supp_table_2_predicted_targets_of_zakb_ddad113.zip › Supp_table_2_Predicted_targets_of_ZAKb_ddad113.csv]

Ankrd31
Efcab5
Isx
Akap17b
Znf385c
Znf335
Zmym4
Kiaa1522
Hivep3
Camta1
Ptprf
Szt2
Kiaa1109
Obscn
Klhl15
Myom3
Fndc7
Med12
Brwd3
Tprn
Pnpla7
Chd7
Setx
Cntrl
Shroom2
Bfsp1
Tpx2
Fmnl2
Rtf1
Bcorl1
Myh7b
Ppig
Ttn
Mga
Las1l
Bpifb4
Arid4b
Kansl3
Plcb2
Ralgapa2
Odf2
Prr16
Ttll3
Col6a5
Phrf1
Fhad1
Nhsl2
Mbd5
Brpf3
Stox1
Znf518a
Cspp1
Rbm25
Adgrg4
Greb1l
Catip
Fam205a2
Fam205a3
Fam205a4
Nsun4
Obsl1
CEFIP
Selenon
Soga1
Talpid3
Ttc17
Dchs1
Sbf2
Parp4
Prr12
Dnai4
Ryr1
Kiaa1210
Ice1
Cep350
Gpr137c
Akap13
C2cd2
Rnf213
Dsp
Setd2
Bod1l
Arid2
Trdn
Pdzd7
Spata31
Sec16a
Samd15
Arid4a
Myo10
Gfy
Angpt1
Mlx
Mnt
Diaph1
Pkd1
Ell
Uncx
Ptgds
Sprr3
Kif3c
Map3k5
Celsr1
Col15a1
Exoc7
Purb
Aoah
Abcc1
Prrt1
Atf6b
Notch2
Zfpm1
Anxa8
Ring1
Bnc1
Pias3
Srpk2
Il16
Mllt10
Arhgap6
Reps1
Smarce1
Per2
Rnf13
Tlk2
Dsg2
Aff2
Rpl35a
Ambn
Ldb2
Top3a
Pdlim3
Znf143
Nmt2
Bard1
Mybpc3
Dok2
Sp3
Myoc
Wiz
Itln1
Nid2
Cdh16
Slc4a4
Klc2
Nsd1
Zfr
Men1
Hnrnpa2b1
Pak1
Bsn
Birc6
Zan
Ltb4r
Cpd
Robo1
Sh3pxd2a
Klf10
Grap2
Cd93
Cyp1a1
Cyp1a2
Klk1b3
Ca2
Iglc2
Iglc3
Lamb1
Gfap
Mbp
Prnp
Ptprc
Ckm
Anxa2
Col4a2
Cdh1
Fer1l5
Zfp28
Hoxb4
Cdh3
Nid1
Fn1
Dmd
L1cam
Cntn1
Dnmt1
Calr
Gypa
Psmd3
Cdh2
Zfp60
Sptan1
Lamp2
Nelfe
Hspa5
Evx1
Hoxd11
Irf2
Cryab
Itgal
Cat
Pax3
Iap
Alpg
Il1rn
Nfkb1
Itgb7
Il3ra
Map4
Braf
Kif3a
F2r
Ctnnd1
Pou3f2
Pou3f3
Ceacam1
Cd68
Ptpn11
Cd22
Ret
Ptprk
Ptpn12
Btk
Lig1
Mbl1
Tjp1
Chd1
Sox6
Bcl6
Tnfsf9
Foxk1
Stat5a
Stat5b
Eps15
Pura
Itgav
Cdkn1b
Pax7
Pax9
Prox1
Brca1
Ercc3
Serpind1
Rbp3
Hnrnpa1
Tmod1
Mybl1
Cux1
Cebpz
Atxn1
Faf1
Cdh11
Dsc2
Dsc1
Rrp1
Rp1
Dpf3
Opa1
Rnf216
Foxp2
Senp1
Arhgap39
Eif5
Ythdf1
Hps5
Asxl1
Anks1a
Mrtfb
Il1rapl1
Nol4
Hspd1
Cplx1
Zhx1
Pip5k1b
Pebp1
Tbx5
Tp53bp1
Mybph
Eif4ebp2
Naca
Wnk1
Cplx2
Nfatc3
Dab1
Cdh6
G3bp2
Anxa11
Arhgap5
Cacna1a
Bop1
Rps5
Eya3
Nkx3-2
Neo1
G3bp1
Nfib
Rbbp6
Masp1
Arvcf
Yy1
Prcd
Grin2c
Top2a
Cdk7
Hivep1
Col6a1
Sox13
Thbs3
Adam8
Aplp2
Tie1
Mtf1
Col17a1
Cd244
Cnn1
Pecam1
Hoxc4
Runx2
Mitf
Agbl5
Znf541
Lrriq1
Zc3h18
Mcm10
Rundc1
Znf800
Gli2
Styxl2
Traf3ip1
Hdx
Cdca2
Pheta2
Kcna7
Shroom4
Parp14
Zfhx2
Fat4
Ush2A
Mlxip
Tmc5
Tcerg1l
Igfn1
Plbd2
Khdc4
Hp1bp3
Uri1
Prrc2c
Micall2
Gm3414
Fndc4
Yeats2
Pbxip1
Cnnm2
Psmd1
Hhla1
Odf3l2
Khsrp
Crtc2
Dennd1b
Uevld
Map3k9
Sdhaf1
Otud5
Gse1
Xrra1
Col5a2
Mex3d
Frmd8
Rreb1
Wnk2
Limch1
Tnrc6c
Hivep2
Ccser2
Aak1
Tenm4
Bahcc1
Mtcl1
Nkx6-3
Arhgap17
Rnf10
Ell2
Uspl1
Ccdc33
Parp3
Cobll1
Ankrd27
Faap20
GaskbB
Pxdn
Fcho2
Brd9
Vwa5b2
Lingo2
Tet1
Insyn2a
Sorbs2
Prdm10
Gpr149
Lrrfip1
Ccdc27
Rbm44
Gm5592
Cfap65
Olfml2b
Ckap2
Mfhas1
Dzip1l
Shank3
Atad5
Xirp2
Sez6l2
Hepacam2
Rc3h1
Phactr4
Fbln7
C2cd3
Zbtb45
Prune2
Cenpj
Bdp1
Tab3
Pex1
Zc3h12a
Tasor2
Afap1l2
Resf1
Iqsec2
Pcnx2
Zfyve26
Fat2
Zbtb4
Nufip2
Taok1
Grhl3
Rnase11
Cep44
Ppp1r13l
Gcnt3
Cobl
Smg7
Spag17
Abca13
Arhgap44
Fstl4
Med13
Myh1
Scaf1
Bloc1s3
Atp13a3
Setd5
Arcn1
Nfatc2
Icam5
Slc30a1
Epha1
Grb10
Elf1
Il15ra
Tnfrsf8
Col12a1
Caprin1
Eif4ebp1
Ncor1
Lama5
Dtx1
Nin
Sim1
Map3k2
Shc3
Bcar1
Slc9a1
Irf9
Ezh2
Clns1a
Hcfc1
Dyrk1a
Hif1a
Cacna1e
Zfhx3
Znf638
Smarcd1
Alcam
Erbb4
Ktn1
Atrx
Itih1
Itih2
Lama3
Rai1
Ovgp1
Prkci
Ager
Dag1
Ralbp1
Rbm38
Mst1r
Scn9a
Sycp1
Siglec1
Sprr1a
Cnga2
Speg
Ppp1r13b
Dbnl
Fkbp3
Spen
Znf260
Tfe3
Mcf2l
Pan3
Runx3
Btf3
Dlx3
Krt12
Zeb1
Zbtb7b
Pde1c
Atp7b
Ptprj
Gapdhs
Capn3
Plk4
Wapl
Knl1
Cep43
Ino80d
Frem1
Crtc1
Kiaa1549
Znf280d
Git1
Spty2d1
Adamts7
Peak1
Pwwp2a
Radil
Cdk13
Msl2
Arhgap23
Sh3rf1
Jmjd1c
Fgd6
Gnptab
Myof
Hectd1
Tasor
Ehbp1
Kiaa0754
Pds5a
N4bp1
Armcx2
FAM120A
Boc
Arhgap21
Fndc3c1
Scaf8
Enpp3
Nckap5l
Islr
Ralgapa1
Jade3
Panx2
Cep78
Nipbl
Ccdc66
Fam135a
Sphkap
Dusp23
Frem2
Fndc3b
Pprc1
Gpbp1l1
Pianp
Zmiz1
Ankle2
Dmkn
Atg2a
Smchd1
Uggt1
Polr2m
Senp6
Tsen2
Kank4
Caskin1
Kif11
Fhod1
Fkbp15
Arhgef18
Mtss2
Smarcd3
Pcare
Ahdc1
Tent4a
Papolg
Mindy2
Kmt2d
Dtx4
Mylk
Chd4
Gpatch2l
Gramd2b
Dlgap3
Kif18b
Naif1
Nup98
Cdh24
Trim45
Dhx29
Znf316
Nfrkb
D11Wsu47e
Magi1
Vmn2r26
Cfap94
Fez2
Gigyf2
Znf653
Jade1
Zfyve28
Klhl9
Ino80
Zc3h4
Cnot1
Nbeal2
Igsf3
Sned1
Synm
Cmya5
Sema6d
Snd1
Polr1f
Kif27
Zranb1
Plppr4
Pik3ip1
Syncrip
Huwe1
Inava
Sbno2
Kif26b
Tspoap1
Cdsn
Fbxo11
Mycbp2
Nexn
Amph
Atxn2l
Zfat
Itpkc
Ckap2l
Tbata
Dsg1b
Lrrc75a
Znf516
Scaf4
Pcdh8
Lamp3
Kirrel2
Sgo2
Ipmk
Atf7ip
Rexo1
Cdc42bpb
Fras1
Adamtsl4
Adgrd1
Csmd3
Zswim5
Pcdh19
Stard9
Erbin
Kiaa1107
R3hdm2
Cyld
Adgrl1
Fnbp1
Rere
Pja2
Snph
Rimbp2
Zfyve16
Cep170b
Suz12
Scrib
Naa15
Mogs
Vgll4
Prdm4
Ints8
Fam181b
Arhgef38
Ankrd24
Eif4ebp3
Whrn
Ppp1r10
Tmcc2
Hydin
Tnrc18
Zbed4
Ubap2l
C2cd2l
Flnb
Ric8b
Fbxo34
Fam168b
Llgl1
Elac2
Crb2
Safb2
Rbbp8
Clspn
Afap1
Astn2
Negr1
Shank2
Itln1b
Chfr
Nfasc
Ccdc50
Mphosph10
Adamts12
Ankrd26
Lpp
Rusc1
Nelfa
Ubxn10
Katnb1
Poldip3
Htatsf1
Micall1
Nabp1
Gopc
Ankrd9
Nutm1
Cyren
Rnf38
Cep128
Sarg
Dyrk4
Mia3
Cd99l2
Prox2
Iars2
Dars2
Chtf18
Gpatch3
Chmp2b
Ahsa1
Ptk7
Tnrc6b
Baiap2
Ablim2
Eea1
Dop1a
Ankrd34c
Ankrd55
Klf8
Stg
Adgrg7
Emsy
Cep85
Chrnb3
Acbd3
Bnc2
Spon2
Znf76
Tsen34
Iqcb1
Dnaaf2
Ppp1r18
Cep295
Tmem74
Kirrel3
Palm2
Kat6b
Arhgap19
Kmt2c
Rell2
Slc18a2
Gab3
Pbrm1
Cxcl16
Asph
Flna
Tox4
Caps2
Lrp12
Hlf
Aldh5a1
Vps35l
Larp4
Kank2
Sall4
Golim4
Gpr152
Nkrf
Usp47
Drgx
Lpcat2
Phactr3
Nlgn3
Abi3
Znf609
Dock10
Wwp1
Lrrc4c
Arhgef10
Map1s
Strip1
Prss35
Dnai1
Nek11
Zmynd15
Stk-ps2
Galnt5
Dock8
Myo9a
Frs2
Vps9d1
Camsap2
Tiparp
Hdac7
Suco
Arhgap24
Clmn
Peli1
Syt15
Katnip
Rbm4
Rfx6
Rtp1
Stpg2
Scai
Ank2
Elfn1
Zxdc
Strip2
Spef2
Acat2
Eloa
E4f1
Fam155a
Lrif1
Exd1
Ccdc158
Ccdc73
Rsph6a
Efhb
Dmtf1
Tmem132c
Myt1
Btbd7
Ltbp1
Actl9
Smc4
Fam193a
Ifnlr1
Adgrb2
Rp1l1
Sox30
Ttll5
Phlpp1
Ep400
Zc3h3
Pdlim5
Gramd1c
Bag4
Crlf2
Noxa1
Aspm
Plxnb1
Rbm41
Adgrl2
Oplah
Bclaf1
Stard8
Fam174b
Znf536
Zbtb20
Snapc1
Fez1
Snrnp27
Alkbh3
Nek9
Wdr11
Pacs1
Rell1
Trappc12
Ppp4r1
Atp10d
Eva1b
Kin
Amotl2
Dennd1a
Usp45
Myrip
Casc3
Pom121
Stxbp5
Alms1
Col23a1
Mrtfa
Colec12
Dcaf8
Tat
IntS13
Suox
Slc26a8
Vps37b
Tasp1
Znf830
Mtss1
Impg1
Zc3h10
Taf6l
Mcam
Tmcc3
Dtx2
Cd109
Dact1
Arhgef12
Ahr
Rbm12
Mib2
Otud7a
Crtac1
Gipc3
Apobr
Bbx
Cd207
Ssx2ip
Med25
Abhd17c
Gripap1
Evi2b
Snrk
Zdhhc5
Uba5
Sav1
Rhbdd2
Ca9
Hrnr
Carf
Ppargc1b
Caskin2
Edaradd
Flnc
Pcnx3
Ipo4
Rest
Rsph1
Wdr13
Rbm42
Golga4
Zkscan3
Ubap2
Sharpin
Rabep2
Frs3
Wwox
Rbm47
Cbs
Nphs2
Sh3d19
Acy3
Lnx2
Dnah8
Mtmr4
Prpf6
B4galt3
Srgap2
Bmp2k
Socs4
Alpk2
Celsr3
Sh2b1
Adarb1
Mia2
Frmd4b
Chrdl1
Siglec5
Nrif2
Brwd1
Etfdh
Riok1
Tcf7l2
Cic
Boll
Spred2
Trim66
Tas1r3
Ceacam2
Dach2
Ophn1
Abhd17a
Nlgn1
Emilin1
Tab2
Tcf19
Gak
Elp5
Sntb1
Usp16
Dnaja3
Mynn
Rnf111
Col25a1
Slc12a9
Srrt
Ppp1r3a
Ehbp1l1
Adar
Ash1l
Cadm3
Ankrd17
Pard3
Mutyh
Rab27b
Lpin2
Znf318
Ino80b
Dhx30
Nsmce3
Nop16
Atg3
Btf3l4
Zmat5
Fibin
Proz
Psmd9
Filip1
Pard3b
Smurf1
Thap12
Casz1
Bex4
Alpk1
Ppil4
Sgo1
Utp11
Rnf146
Cep89
Znf524
Ndc80
Tars1
Ints12
Cysrt1
Kti12
Creb3l4
Synj2
Dnaaf1
Fam174a
Tchhl1
Cfap53
Polr3c
Rmi1
Amotl1
Ccdc130
Spata1
Lrguk
Mrrf
Tmem52
Ppil2
Rnf225
Shisa5
Ceacam18
Alg13
Ifi35
Llph
Prr30
Tmco5a
Tex33
Fam135b
Lrrc34
Prl2b1
Pelp1
Wwp2
Ppp1r12a
Arpp21
Nacc2
Senp3
Parva
Clstn1
Tcf20
Upf1
Tnfrsf21
Igdcc4
Rims2
Kcnh7
Clstn2
Elp4
Rsc1a1
Strn3
Hipk3
Arhgef7
Nckipsd
Brd4
Jph3
Jph1
Kat2a
Pus3
Nup50
Tulp4
Acin1
Mefv
Rbfox1
Tacc2
Sertad2
Polh
Fgf21
Zfhx4
Myoz1
Kcnq4
Iqgap1
Nectin1
Nova1
Fmnl1
Rfx5
Cubn
Gabrq
Scly
Bag3
Cul3
Thsd1
Cdkl2
Blnk
Sema7a
Cyth1
Son
Sh2d2a
Kif21b
Kif21a
Shroom3
Jag1
Tjp3
Macf1
Myo9b
Foxe3
Plxnb3
Irx4
Casr
Bhlha15
Dnajb1
Map1a
Acot3
Pclo
Slc39a1
Ppm1d
Afdn
Hipk2
Rnf4
Numb
Comp
Acox1
Akap8l
Celsr2
Rab9a
Mmp17
Naa80
Prpf40a
Col13a1
Adam11
Sorbs3
Arntl
Ak3
Trpv2
Cdh13
Tenm1
Tenm2
Tfec
Ncor2
Casp8ap2
Mcm3ap
Nfat5
Mapk8ip1
Morc1
Mapk7
Chrd
Zbtb22
Cdh20
Heph
Klf5
Rspo1
Setbp1
Nek4
Apc2
Unc13b
Gab2
Thbs4
Rfxank
Tulp1
Baz1b
Mbd4
Ern2
Epb41l1
Elf4
Hdac5
Itpr2
Osbpl10
Lrit3
