# Supplementary material for: Myofibrillar myopathy hallmarks associated with ZAK deficiency
Source: Hum Mol Genet. 2023 Jul 10;32(17):2751–70. doi: 10.1093/hmg/ddad113 (PMC10789240; doi:10.1093/hmg/ddad113)
Supplement: Supp_table_3_KEGG_analysis_of_extended_ZAKb_targets_ddad113 [file supp_table_3_kegg_analysis_of_extended_zakb_targets_ddad113.xlsx]

## Sheet: Sheet1
List of KEGG pathways enriched in predicted targets of recombinant ZAKb
KEGG Term ID	Description	P-value
KEGG:04510	ECM-receptor interaction	0.000282
KEGG:04512	Focal adhesion	0.0005803
KEGG:04514	Cell adhesion molecules	0.0006949
KEGG:04520	Adherens junction	0.01073
