# Supplementary material for: Myofibrillar myopathy hallmarks associated with ZAK deficiency
Source: Hum Mol Genet. 2023 Jul 10;32(17):2751–70. doi: 10.1093/hmg/ddad113 (PMC10789240; doi:10.1093/hmg/ddad113)
Supplement: Supp_table_4_Disease_associated_proteins_ranked_as_number_1_ZAK_targets_ddad113 [file supp_table_4_disease_associated_proteins_ranked_as_number_1_zak_targets_ddad113.xlsx]

## Sheet: Sheet1
List of Disease terms enriched in the TOP 1 ZAK targets identified in Johnson et al (31)
Disease Term ID	Description	P-value
DOID:12930	Dilated cardiomyopathy	0.00049
DOID:0060036	Intrinsic cardiomyopathy	0.0029
DOID:1287	Cardiovascular system disease	0.0066
DOID:0080307	Myofibrillar myopathy	0.0066
DOID:0050431	Arrhythmogenic right ventricular cardiomyopathy	0.0068
DOID:114	Heart disease	0.0105
