# Supplementary material for: Myofibrillar myopathy hallmarks associated with ZAK deficiency
Source: Hum Mol Genet. 2023 Jul 10;32(17):2751–70. doi: 10.1093/hmg/ddad113 (PMC10789240; doi:10.1093/hmg/ddad113)
Supplement: Supp_table_5_Disease_associated_proteins_in_222_protein_overlap_ddad113 [file supp_table_5_disease_associated_proteins_in_222_protein_overlap_ddad113.xlsx]

## Sheet: Sheet1
List of disease terms enriched in the common hits identified in supplementary figure 2B
Disease Term ID	Description	P-value
DOID:0060037	Developmental disorder of mental health	0.0081
DOID:0060038	Specific developmental disorder	0.0081
DOID:0159	Intellectual disability	0.0081
DOID:0060036	Intrinsic cardiomyopathy	0.0081
DOID:114	Heart disease	0.01
DOID:0050700	Cardiomyopathy	0.01
DOID:1287	Cardiovascular system disease	0.0156
DOID:0080307	Myofibrillar myopathy	0.0179
DOID:162	Cancer	0.0199
DOID:150	Disease of mental health	0.0232
DOID:14566	Disease of cellular proliferation	0.0433
DOID:0050686	Organ system cancer	0.0442
DOID:2490	Congenital nervous system abnormality	0.0481
