# Supplementary material for: Myofibrillar myopathy hallmarks associated with ZAK deficiency
Source: Hum Mol Genet. 2023 Jul 10;32(17):2751–70. doi: 10.1093/hmg/ddad113 (PMC10789240; doi:10.1093/hmg/ddad113)
Supplement: Supp_table_6_KEGG_analysis_of_TA_DEGs_ddad113 [file supp_table_6_kegg_analysis_of_ta_degs_ddad113.xlsx]

## Sheet: Sheet1
List of KEGG pathways enriched in RNAseq analysis of TA differentially expressed genes
KEGG Term ID	Description	P-value
KEGG:04151	PI3K-Akt signalling pathway	0.03719
KEGG:04510	Focal adhesion	0.0002599
KEGG:04512	ECM-receptor interaction	3.065e-05
