# Supplementary material for: Myofibrillar myopathy hallmarks associated with ZAK deficiency
Source: Hum Mol Genet. 2023 Jul 10;32(17):2751–70. doi: 10.1093/hmg/ddad113 (PMC10789240; doi:10.1093/hmg/ddad113)
Supplement: Supp_table_7_KEGG_analysis_of_Soleus_DEGs_ddad113 [file supp_table_7_kegg_analysis_of_soleus_degs_ddad113.xlsx]

## Sheet: Sheet1
List of KEGG pathways enriched in RNAseq analysis of soleus differentially expressed genes
KEGG Term ID	Description	P-value
KEGG:04926	Relaxin signalling pathway	0.03151
KEGG:04540	Gap junction	0.02989
KEGG:04970	Salivary secretion	0.02634
KEGG:04971	Gastric acid secretion	0.02598
KEGG:04922	Glucagon signalling pathway	0.02192
KEGG:04810	Regulation of actin cytoskeleton	0.0216
KEGG:05144	Malaria	0.02129
KEGG:04066	HIF-1 signalling pathway	0.01844
KEGG:00330	Arginine and proline metabolism	0.01792
KEGG:05016	Huntington disease	0.01534
KEGG:01212	Fatty acid metabolism	0.01524
KEGG:04932	Non-alcoholic fatty liver disease	0.01397
KEGG:04974	Protein digestion and absorption	0.0104
KEGG:04010	MAPK signalling pathway	0.01038
KEGG:01210	2-Oxocarboxylic acid metabolism	0.007576
KEGG:05022	Pathways of neurodegeneration - multiple diseases	0.00653
KEGG:05012	Parkinson disease	0.006298
KEGG:04015	RAP1 signalling pathway	0.006298
KEGG:05208	Chemical carcinogenesis - reactive oxygen species	0.003917
KEGG:01200	Carbon metabolism	0.003737
KEGG:05146	Amoebiasis	0.002598
KEGG:04670	Leukocyte transendothelial migration	0.002592
KEGG:00071	Fatty acid degradation	0.002424
KEGG:05412	Arrhythmogenic right ventricular cardiomyopathy	0.002083
KEGG:05222	Small cell lung cancer	0.001418
KEGG:05145	Toxoplasmosis	0.001041
KEGG:00280	Valine, leucine and isoleucine degradation	0.001026
KEGG:05010	Alzheimer disease	0.0007223
KEGG:04151	PI3K-Akt signalling pathway	0.0003989
KEGG:04933	AGE-RAGE signalling pathway in diabetic complications	0.000281
KEGG:05200	Pathways in cancer	0.0001096
KEGG:05205	Proteoglycans in cancer	0.0001041
KEGG:05020	Prion disease	2.326e-05
KEGG:04020	Calcium signalling pathway	1.555e-05
KEGG:04022	cGMP-PKG signalling pathway	1.621e-06
KEGG:04512	ECM-receptor interaction	1.076e-06
KEGG:04260	Cardiac muscle contraction	8.634e-07
KEGG:05415	Diabetic cardiomyopathy	7.924e-07
KEGG:05410	Hypertrophic cardiomyopathy	3.658e-07
KEGG:04261	Adrenergic signalling in cardiomyocytes	1.681e-07
KEGG:05414	Dilated cardiomyopathy	1.238e-07
KEGG:04510	Focal adhesion	7.658e-09
